# Supplementary material for: Time and Angle-Resolved Time-of-Flight Electron Spectroscopy for Functional Materials Science
Source: Molecules. 2022 Dec 13;27(24):8833. doi: 10.3390/molecules27248833 (PMC9787937; doi:10.3390/molecules27248833)
Supplement: Supplementary file 1 [file molecules-27-08833-s001.zip]

Archive with 1 entries (1 files):
- molecules-2038743-Supplementary Material.pdf
